# Supplementary material for: Reciprocal interaction between IK1 and If in biological pacemakers: A simulation study
Source: PLoS Comput Biol. 2021 Mar 10;17(3):e1008177. doi: 10.1371/journal.pcbi.1008177 (PMC7984617; doi:10.1371/journal.pcbi.1008177)
Supplement: S1 Code — (CPP) [file pcbi.1008177.s011.cpp]

// main.cpp: calculate the ionic current, action potential and intracellular concentration of a single biological pacemaker cell
// Modified by YacongLi
// Dec. 2020
// Original version -- Ten Tusscher 2006

#pragma once
#ifndef _WIN32_WINNT            // Specifies that the minimum required platform is Windows Vista.
#define _WIN32_WINNT 0x0600     // Change this to the appropriate value to target other versions of Windows.
#endif

#include <stdio.h>
#include <stdlib.h>
#include <math.h>
#include <string>
#include <tchar.h>
using namespace std;
//#define calculate_all //output data

int type; //cell type 1 ENDO, 2 M-cell, 3EPI

double sItot;
double Istim;
double Gks,Gto;

double V=-86.2;//-86.2
double Cai=0.00007;//0.00007
double CaSR=1.3;//1.3
double CaSS=0.00025;//0.00007
double Nai=7.67;//7.67
double Ki=138.3;//138.3

double sm=0.0;//0
double sh=0.75;//0.75
double sj=0.75;//0.75
double sxr1=0.0;//0
double sxr2=1;//1
double sxs=0.0;//0
double sr=0.0;//0
double ss=1.0;//1.0
double sd=0.0;//0
double sf=1.0;//1.0
double sf2=1.0;//1.0
double sfcass=1.0;//1.0
double sOO=0.0;//0
double sRR=1;//1
double y=0.221;
double Cao=2.0; // Cao=2.0
double Nao=140.0; //  Nao=140.0
double Vc= 0.01644; //  0.01644
double Vsr=0.001094; //  0.001094
double Vss=0.00005468;// 0.00005468
double Bufc=0.2; // Bufc=0.2
double Kbufc=0.001; // Kbufc=0.001
double Bufsr=10; // Bufsr=10
double Kbufsr=0.3; // Kbufsr=0.3
double Bufss=0.4;//0.4
double Kbufss=0.00025;//0.00025
double Vmaxup=0.006375; // Vmaxup=0.006375
double Kup=0.00025;// Kup=0.00025
double Vrel=0.102;// 0.102
double k1_=0.15;//0.15
double k2_=0.045;//0.045
double k3=0.060;//0.060
double k4=0.005;//0.005
double EC=1.5;//1.5
double maxsr=2.5;//2.5
double minsr=1.;//1
double Vleak=0.00036; //Vleak=0.00036
double Vxfer=0.0038;//0.0038

double R=8314.472;
double F=96485.3415;
double T=310.0;
double RTONF=(R*T)/F;
double RTONF1=1/RTONF;
double CAPACITANCE=0.185; // 0.185
double Gkr=0.153; // Gkr=0.153
double pKNa=0.03; //0.03

double GNa=14.838; // GNa=14.838
double GbNa=0.00029; //GbNa=0.00029
double KmK=1.0; // KmK=1.0
double KmNa=40.0; // KmNa=40.0
double knak=2.724; //
double GCaL=0.00003980; // GCaL=0.00003980
double GbCa=0.000592; // GbCa=0.000592
double knaca=1000; // knaca=1000
double KmNai=87.5; // KmNai=87.5
double KmCa=1.38; // KmCa=1.38
double ksat=0.1; // Ksat=0.1
double n=0.35; //gama 0.35
double GpCa=0.1238; // GpCa=0.1238// tenTusscher2004 GpCa=0.825
double KpCa=0.0005;// KpCa=0.0005
double GpK=0.0146; // GpK=0.0146


double S_K1=0.1;
double S_f = 1;

double GK1 = S_K1 * 5.405;
double GfNa = S_f*0.0470;//nS/pF
double GfK = S_f*0.0279;//nS/pF

char str_GK1[10],str_Gf[10];

double dt=0.02;
int skip = 50; // store data 0.02*50 = 1 ms

double inverseVcF2=1/(2*Vc*F);
double inverseVcF=1./(Vc*F);
double inversevssF2=1/(2*Vss*F);

const double Ko=5.4;
const double ATP=5.0;
const double ADP=75;


#ifdef calculate_all
FILE *fpoutIf;
FILE *fpoutIfNa;
FILE *fpoutIfK;
FILE *fpoutINa;
FILE *fpoutItot;
FILE *fpoutIKr;
FILE *fpoutCai;
FILE *fpoutCaSR;
FILE *fpoutCaSS;
FILE *fpoutsfcass;
FILE *fpoutNai;
FILE *fpoutKi;
FILE *fpoutIKs;
FILE *fpoutIK1;
FILE *fpoutIto;
FILE *fpoutIbNa;
FILE *fpoutICaL;
FILE *fpoutIbCa;
FILE *fpoutINaK;
FILE *fpoutINaCa;
FILE *fpoutIpCa;
FILE *fpoutIpK;
FILE *fpoutIup;
FILE *fpoutIleak;
FILE *fpoutIxfer;
FILE *fpoutIrel;
#endif


double Itot(int count)
{
	double IKr,IKs,IK1,Ito,INa,IbNa,ICaL,IbCa,INaCa,IpCa,IpK,INaK,Irel,Ileak,Iup,Ixfer;
	double k1,k2,kCaSR,dNai,dKi,dCai,dCaSR,dCaSS,dRR;
	double Ek,Ena,Eks,Eca;
	double CaCSQN,bjsr,cjsr,CaSSBuf,bcss,ccss,CaBuf,bc,cc,Ak1,Bk1,rec_iK1,rec_ipK,rec_iNaK,AM,BM,
		AH_1,BH_1,AH_2,BH_2,AJ_1,BJ_1,AJ_2,BJ_2,M_INF,H_INF,J_INF,TAU_M,TAU_H,TAU_J,axr1,bxr1,axr2,bxr2,
		Xr1_INF,Xr2_INF,TAU_Xr1,TAU_Xr2,Axs,Bxs,Xs_INF,TAU_Xs,R_INF,TAU_R,S_INF,TAU_S,Ad,Bd,Cd,Af,Bf,Cf,
		Af2,Bf2,Cf2,TAU_D,D_INF,TAU_F,F_INF,TAU_F2,F2_INF,TAU_FCaSS,FCaSS_INF;

	double IKATP;
	double KMg,fM,KNa,fN,fT,Km,H,fATP;

	Ek=RTONF*(log((Ko/Ki)));
    Ena=RTONF*(log((Nao/Nai)));
    Eks=RTONF*(log((Ko+pKNa*Nao)/(Ki+pKNa*Nai)));
    Eca=0.5*RTONF*(log((Cao/Cai)));

    Ak1=0.1/(1.+exp(0.06*(V-Ek-200)));
    Bk1=(3.*exp(0.0002*(V-Ek+100))+exp(0.1*(V-Ek-10)))/(1.+exp(-0.5*(V-Ek)));
    rec_iK1=Ak1/(Ak1+Bk1);
    rec_iNaK=(1./(1.+0.1245*exp(-0.1*V*F/(R*T))+0.0353*exp(-V*F/(R*T))));
    rec_ipK=1./(1.+exp((25-V)/5.98));

    //human If --Fabbri , 2017
    double If,IfNa,IfK,Y_INF,TAU_Y;
    if(V<-80){
        Y_INF = 0.01329+0.99921/(1+exp((V+97.134)/8.1752));
    }
    else
        Y_INF = 0.0002501*exp(-V/12.861);
    TAU_Y = 1000/(0.36*(V+148.8)/(exp(0.066*(V+148.8))-1)+0.1*(V+87.3)/(1-exp(-0.21*(V+87.3))))-54;
    y=Y_INF-(Y_INF-y)*exp(-dt/TAU_Y);
    IfNa = y*GfNa*(V-Ena);
    IfK = y*GfK*(V-Ek);
    If = IfNa + IfK;

    INa=GNa*sm*sm*sm*sh*sj*(V-Ena);
    ICaL=GCaL*sd*sf*sf2*sfcass*4*(V-15)*(F*F/(R*T))*(0.25*exp(2*(V-15)*F/(R*T))*CaSS-Cao)/(exp(2*(V-15)*F/(R*T))-1.);

	if(type==1)
		Gto=0.073;
	else if(type==2||type==3)
		Gto=0.294;

	Ito=Gto*sr*ss*(V-Ek);

	IKr=Gkr*sqrt(Ko/5.4)*sxr1*sxr2*(V-Ek);

	if(type==1||type==3)
		Gks=0.392;
	else if(type==2)
		Gks=0.098;
	IKs=Gks*sxs*sxs*(V-Eks);

    IK1=GK1*sqrt(Ko/5.4)*rec_iK1*(V-Ek);

    INaCa=knaca*(1./(KmNai*KmNai*KmNai+Nao*Nao*Nao))*(1./(KmCa+Cao))*(1./(1+ksat*exp((n-1)*V*F/(R*T))))*(exp(n*V*F/(R*T))*Nai*Nai*Nai*Cao-exp((n-1)*V*F/(R*T))*Nao*Nao*Nao*Cai*2.5);//2.5Îªalpha
    INaK=knak*(Ko/(Ko+KmK))*(Nai/(Nai+KmNa))*rec_iNaK;
    IpCa=GpCa*Cai/(KpCa+Cai);
    IpK=GpK*rec_ipK*(V-Ek);
    IbNa=GbNa*(V-Ena);
    IbCa=GbCa*(V-Eca);
    sItot=IKr+IKs+IK1+Ito+INa+IbNa+ICaL+IbCa+INaK+INaCa+IpCa+IpK+If;

    kCaSR=maxsr-((maxsr-minsr)/(1+(EC/CaSR)*(EC/CaSR)));
    k1=k1_/kCaSR;
    k2=k2_*kCaSR;
    dRR=k4*(1-sRR)-k2*CaSS*sRR;
    sRR+=dt*dRR;
    sOO=k1*CaSS*CaSS*sRR/(k3+k1*CaSS*CaSS);

    Irel=Vrel*sOO*(CaSR-CaSS);
    Ileak=Vleak*(CaSR-Cai);
    Iup=Vmaxup/(1.+((Kup*Kup)/(Cai*Cai)));
    Ixfer=Vxfer*(CaSS-Cai);

    CaCSQN=Bufsr*CaSR/(CaSR+Kbufsr);// Casrbufsr
    dCaSR=dt*(Iup-Irel-Ileak);
    bjsr=Bufsr-CaCSQN-dCaSR-CaSR+Kbufsr;
    cjsr=Kbufsr*(CaCSQN+dCaSR+CaSR);
    CaSR=(sqrt(bjsr*bjsr+4*cjsr)-bjsr)/2;

    CaSSBuf=Bufss*CaSS/(CaSS+Kbufss);
    dCaSS=dt*(-Ixfer*(Vc/Vss)+Irel*(Vsr/Vss)+(-ICaL*inversevssF2*CAPACITANCE));
    bcss=Bufss-CaSSBuf-dCaSS-CaSS+Kbufss;
    ccss=Kbufss*(CaSSBuf+dCaSS+CaSS);
    CaSS=(sqrt(bcss*bcss+4*ccss)-bcss)/2;

    CaBuf=Bufc*Cai/(Cai+Kbufc);
    dCai=dt*((-(IbCa+IpCa-2*INaCa)*inverseVcF2*CAPACITANCE)-(Iup-Ileak)*(Vsr/Vc)+Ixfer);
    bc=Bufc-CaBuf-dCai-Cai+Kbufc;
    cc=Kbufc*(CaBuf+dCai+Cai);
    Cai=(sqrt(bc*bc+4*cc)-bc)/2;////////////////////////////////(sqrt(bc*bc+4*cc)-bc)/2

    dNai=-(INa+IbNa+3*INaK+3*INaCa+IfNa)*inverseVcF*CAPACITANCE;
    Nai+=dt*dNai;
    dKi=-(Istim+IK1+Ito+IKr+IKs-2*INaK+IpK+IfK)*inverseVcF*CAPACITANCE;
    Ki+=dt*dKi;

    AM=1./(1.+exp((-60.-V)/5.));
    BM=0.1/(1.+exp((V+35.)/5.))+0.10/(1.+exp((V-50.)/200.));
    TAU_M=AM*BM;
    M_INF=1./((1.+exp((-56.86-V)/9.03))*(1.+exp((-56.86-V)/9.03)));

    if(V>=-40.)
	{
		AH_1=0.;
		BH_1=(0.77/(0.13*(1.+exp(-(V+10.66)/11.1))));
		TAU_H=1.0/(AH_1+BH_1);
	}
    else
	{
		AH_2=(0.057*exp(-(V+80.)/6.8));
		BH_2=(2.7*exp(0.079*V)+(3.1e5)*exp(0.3485*V));
		TAU_H=1.0/(AH_2+BH_2);
	}
    H_INF=1./((1.+exp((V+71.55)/7.43))*(1.+exp((V+71.55)/7.43)));

    if(V>=-40.)
	{
		AJ_1=0.;
		BJ_1=(0.6*exp((0.057)*V)/(1.+exp(-0.1*(V+32.))));
		TAU_J= 1.0/(AJ_1+BJ_1);
	}
    else
	{
		AJ_2=(((-2.5428e4)*exp(0.2444*V)-(6.948e-6)*exp(-0.04391*V))*(V+37.78)/(1.+exp(0.311*(V+79.23))));
		BJ_2=(0.02424*exp(-0.01052*V)/(1.+exp(-0.1378*(V+40.14))));
		TAU_J= 1.0/(AJ_2+BJ_2);
	}
    J_INF=H_INF;

    Xr1_INF=1./(1.+exp((-26.-V)/7.));
    axr1=450./(1.+exp((-45.-V)/10.));
    bxr1=6./(1.+exp((V-(-30.))/11.5));
    TAU_Xr1=axr1*bxr1;
    Xr2_INF=1./(1.+exp((V-(-88.))/24.));
    axr2=3./(1.+exp((-60.-V)/20.));
    bxr2=1.12/(1.+exp((V-60.)/20.));
    TAU_Xr2=axr2*bxr2;

    Xs_INF=1./(1.+exp((-5.-V)/14.));
    Axs=(1400./(sqrt(1.+exp((5.-V)/6))));
    Bxs=(1./(1.+exp((V-35.)/15.)));
    TAU_Xs=Axs*Bxs+80;

	if(type==1)
	{
		R_INF=1./(1.+exp((20-V)/6.));
		S_INF=1./(1.+exp((V+28)/5.));
		TAU_R=9.5*exp(-(V+40.)*(V+40.)/1800.)+0.8;
		TAU_S=1000.*exp(-(V+67)*(V+67)/1000.)+8.;
	}
	else if(type==2)
    {
		R_INF=1./(1.+exp((20-V)/6.));
		S_INF=1./(1.+exp((V+20)/5.));
		TAU_R=9.5*exp(-(V+40.)*(V+40.)/1800.)+0.8;
		TAU_S=85.*exp(-(V+45.)*(V+45.)/320.)+5./(1.+exp((V-20.)/5.))+3.;
	}
	else if(type==3)
	{
		R_INF=1./(1.+exp((20-V)/6.));
		S_INF=1./(1.+exp((V+20)/5.));
		TAU_R=9.5*exp(-(V+40.)*(V+40.)/1800.)+0.8;
		TAU_S=85.*exp(-(V+45.)*(V+45.)/320.)+5./(1.+exp((V-20.)/5.))+3.;
	}

     D_INF=1./(1.+exp((-8-V)/7.5));
     Ad=1.4/(1.+exp((-35-V)/13))+0.25;
     Bd=1.4/(1.+exp((V+5)/5));
     Cd=1./(1.+exp((50-V)/20));
     TAU_D=Ad*Bd+Cd;
     F_INF=1./(1.+exp((V+20)/7));
     Af=1102.5*exp(-(V+27)*(V+27)/225);
     Bf=200./(1+exp((13-V)/10.));
     Cf=(180./(1+exp((V+30)/10)))+20;
     TAU_F=Af+Bf+Cf;
     F2_INF=0.67/(1.+exp((V+35)/7))+0.33;
     Af2=600*exp(-(V+25)*(V+25)/170);
     Bf2=31/(1.+exp((25-V)/10));
     Cf2=16/(1.+exp((V+30)/10));
     TAU_F2=Af2+Bf2+Cf2;
     FCaSS_INF=0.6/(1+(CaSS/0.05)*(CaSS/0.05))+0.4;
     TAU_FCaSS=80./(1+(CaSS/0.05)*(CaSS/0.05))+2.;

     sm=M_INF-(M_INF-sm)*exp(-dt/TAU_M);
     sh=H_INF-(H_INF-sh)*exp(-dt/TAU_H);
     sj=J_INF-(J_INF-sj)*exp(-dt/TAU_J);
     sxr1=Xr1_INF-(Xr1_INF-sxr1)*exp(-dt/TAU_Xr1);
     sxr2=Xr2_INF-(Xr2_INF-sxr2)*exp(-dt/TAU_Xr2);
     sxs=Xs_INF-(Xs_INF-sxs)*exp(-dt/TAU_Xs);
     ss=S_INF-(S_INF-ss)*exp(-dt/TAU_S);
     sr=R_INF-(R_INF-sr)*exp(-dt/TAU_R);
     sd =D_INF-(D_INF-sd)*exp(-dt/TAU_D);
     sf=F_INF-(F_INF-sf)*exp(-dt/TAU_F);
     sf2=F2_INF-(F2_INF-sf2)*exp(-dt/TAU_F2);
     sfcass=FCaSS_INF-(FCaSS_INF-sfcass)*exp(-dt/TAU_FCaSS);

#ifdef calculate_all
	 if(count%skip==0)
	 {
        fprintf(fpoutIf,"%f\n",If);
        fprintf(fpoutIfNa,"%f\n",IfNa);
        fprintf(fpoutIfK,"%f\n",IfK);
        fprintf(fpoutItot,"%f\n",sItot);
        fprintf(fpoutCai,"%f\n",Cai);
        fprintf(fpoutCaSR,"%f\n",CaSR);
        fprintf(fpoutCaSS,"%f\n",CaSS);
        fprintf(fpoutsfcass,"%f\n",sfcass);
        fprintf(fpoutNai,"%f\n",Nai);
        fprintf(fpoutKi,"%f\n",Ki);
        fprintf(fpoutIKs,"%f\n",IKs);
        fprintf(fpoutIKr,"%f\n",IKr);
        fprintf(fpoutIK1,"%f\n",IK1);
        fprintf(fpoutIto,"%f\n",Ito);
        fprintf(fpoutINa,"%f\n",INa);
        fprintf(fpoutICaL,"%f\n",ICaL);
        fprintf(fpoutINaK,"%f\n",INaK);
        fprintf(fpoutINaCa,"%f\n",INaCa);
        fprintf(fpoutIbNa,"%f\n",IbNa);
        fprintf(fpoutIbCa,"%f\n",IbCa);
        fprintf(fpoutIpCa,"%f\n",IpCa);
        fprintf(fpoutIpK,"%f\n",IpK);
        fprintf(fpoutIup,"%f\n",Iup);
        fprintf(fpoutIleak,"%f\n",Ileak);
        fprintf(fpoutIxfer,"%f\n",Ixfer);
        fprintf(fpoutIrel,"%f\n",Irel);
	 }
#endif
	 return (sItot);
}

int main()
{
	type=1;//1 ENDO, 2 M-cell, 3EPI
	double comp;
	FILE *fpout;
	fpout=fopen("V.txt","w");

	#ifdef calculate_all
	fpoutItot=fopen("Itot.txt","w");
    fpoutCai=fopen("Cai.txt","w");
	fpoutCaSR=fopen("CaSR.txt","w");
	fpoutCaSS=fopen("CaSS.txt","w");
	fpoutsfcass=fopen("sfcass.txt","w");
    fpoutNai=fopen("Nai.txt","w");
    fpoutKi=fopen("Ki.txt","w");
	fpoutIKs=fopen("IKs.txt","w");
	fpoutIKr=fopen("IKr.txt","w");
	fpoutIK1=fopen("IK1.txt","w");
	fpoutIto=fopen("Ito.txt","w");
	fpoutINa=fopen("INa.txt","w");
	fpoutICaL=fopen("ICaL.txt","w");
	fpoutINaK=fopen("INaK.txt","w");
	fpoutINaCa=fopen("INaCa.txt","w");
	fpoutIbNa=fopen("IbNa.txt","w");
	fpoutIbCa=fopen("IbCa.txt","w");
	fpoutIpCa=fopen("IpCa.txt","w");
	fpoutIpK=fopen("IpK.txt","w");
	fpoutIup=fopen("Iup.txt","w");
	fpoutIleak=fopen("Ileak.txt","w");
	fpoutIxfer=fopen("Ixfer.txt","w");
	fpoutIrel=fopen("Irel.txt","w");
    fpoutIf=fopen("If.txt","w");
    fpoutIfNa=fopen("IfNa.txt","w");
    fpoutIfK=fopen("IfK.txt","w");
	#endif

	double time=0;
	int count=0;
	int BCL=1000;//paceÊ±Õâ¸öBCLÆäÊµÊÇÎÞÓÃµÄ
	double flag=0;
	double flag2=0;
	int cycle_num = 400;

	while(time<cycle_num*BCL)
	{
		Istim=0;
		comp=Itot(count);

		V=V+dt*(-comp);
        if(count%skip==0)
		{
            fprintf(fpout,"%f\t%f\n",count*dt,V);
		}

		flag2+=dt;
		if ((flag2-BCL>(-dt/3))&&(flag2-BCL<(dt/3)))
		 {
		  flag2=0;
		  flag+=1;
		 }
		time=time+dt;
		count++;
    }
    printf("Simulation time = %d s\n",time/1000);

	fclose(fpout);
	#ifdef calculate_all
	fclose(fpoutItot);
    fclose(fpoutCai);
	fclose(fpoutCaSR);
	fclose(fpoutCaSS);
	fclose(fpoutsfcass);
	fclose(fpoutNai);
	fclose(fpoutKi);
	fclose(fpoutINa);
    fclose(fpoutIKs);
    fclose(fpoutIKr);
    fclose(fpoutIK1);
    fclose(fpoutIto);
    fclose(fpoutICaL);
    fclose(fpoutINaK);
    fclose(fpoutINaCa);
    fclose(fpoutIbCa);
    fclose(fpoutIbNa);
    fclose(fpoutIpCa);
    fclose(fpoutIpK);
    fclose(fpoutIup);
    fclose(fpoutIleak);
    fclose(fpoutIxfer);
    fclose(fpoutIrel);
	fclose(fpoutIf);
	fclose(fpoutIfNa);
	fclose(fpoutIfK);
    #endif // calculate_all
	printf("Finished.\n");
	getchar();
	return 0;
}
